# Supplementary material for: Association between school commuting and adolescent mental health: Insights from a longitudinal study amid the pandemic
Source: PLOS Ment Health. 2024 Oct 30;1(5):e0000159. doi: 10.1371/journal.pmen.0000159 (PMC12798283; doi:10.1371/journal.pmen.0000159)
Supplement: S1 Data — (XLSX) [file pmen.0000159.s002.xlsx]

## Sheet: dados_gesse_set.2024
ID	Dist_km	Average time_min	Sex	Sex_cod	Age_group	Physical activity_cod	What physical activity	Family Income	Income_cod	School	School_cod	Modal	Modal_groups	Individual Motorized	Activity Commuting	Motorized Collective	Stress_1	Stress_2	Var_Stress_dummy	Anxiety_1	Anxiety_2	Var_Anxiety_dummy	Depression_1	Depression_2	Var_Depression_dummy
R183	12.6	30	Female	0	16 years - 17 years	0	No	> 4 m.w.	0	Colegio Estadual Professor Loureiro Fernandes	1	Car	Individual Motorized	1	0	0	2	1.857	0	1.571	1.286	0	1.714	1.571	0
R190	19.0	89	Male	1	18+ years	1	Gym	> 4 m.w.	0	Colegio Estadual Professor Loureiro Fernandes	1	Bus	Motorized Collective	0	0	1	2.429	1.857	0	2.286	1.857	0	2.286	2	0
R209	13.0	29	Female	0	16 years - 17 years	1	Dance	> 4 m.w.	0	Colegio Estadual Professor Loureiro Fernandes	1	Car	Individual Motorized	1	0	0	0.143	1.857	1	0.857	1.286	1	0.429	1.286	1
R87	8.9	14	Female	0	14 years - 15 years	1	Dance	> 4 m.w.	0	CEEP de Curitiba	0	Car	Individual Motorized	1	0	0	0.571	1.857	0	1.571	1.571	0	1.143	1.143	0
R91	4.8	9	Female	0	16 years - 17 years	1	Dance	> 4 m.w.	0	CEEP de Curitiba	0	Car	Individual Motorized	1	0	0	2.714	1.857	0	2.571	2.429	0	2.857	2.857	0
R94	4.3	39	Female	0	14 years - 15 years	1	Martial Arts	> 4 m.w.	0	CEEP de Curitiba	0	Bus	Motorized Collective	0	0	1	0.143	1.857	0	0.714	0.714	0	0.429	0.571	1
R98	4.8	27	Male	1	14 years - 15 years	1	Martial Arts	> 4 m.w.	0	CEEP de Curitiba	0	Bike	Activity Commuting	0	1	0	0.571	1.857	1	1.143	1	0	1	0.714	0
R10	7.8	49	Female	0	14 years - 15 years	1	Futebol	> 4 m.w.	0	CEEP de Curitiba	0	Bus	Motorized Collective	0	0	1	0.286	1.857	1	0.429	0.286	0	0	0.143	1
R114	2.3	27	Male	1	18+ years	0	No	> 4 m.w.	0	CEEP de Curitiba	0	By foot	Activity Commuting	0	1	0	1.857	1.857	0	1.286	1.286	0	0.857	1	1
R115	8.1	16	Female	0	16 years - 17 years	1	Gym	> 4 m.w.	0	CEEP de Curitiba	0	Car	Individual Motorized	1	0	0	1.143	1.857	0	1.286	1.286	0	1.571	1.571	0
R125	4.7	9	Male	1	18+ years	1	Martial Arts	> 4 m.w.	0	CEEP de Curitiba	0	Car	Individual Motorized	1	0	0	1.286	1.857	0	0.714	0.571	0	1.286	1	0
R126	12.9	25	Male	1	14 years - 15 years	1	Gym	> 4 m.w.	0	CEEP de Curitiba	0	Car	Individual Motorized	1	0	0	0.571	1.857	0	0.857	0.571	0	1.286	1.143	0
R136	5.9	12	Female	0	16 years - 17 years	1	Yoga	> 4 m.w.	0	CEEP de Curitiba	0	Car	Individual Motorized	1	0	0	1.429	1.857	0	1.429	1.286	0	1.571	1.429	0
R139	4.6	40	Female	0	14 years - 15 years	1	Walk	> 4 m.w.	0	CEEP de Curitiba	0	Bus	Motorized Collective	0	0	1	1.857	1.857	0	2.429	2.143	0	1.714	1.571	0
R153	7.4	93	Female	0	18+ years	1	Random Exercises	> 4 m.w.	0	CEEP de Curitiba	0	By foot	Activity Commuting	0	1	0	2	1.857	0	2	0.714	0	2	1.286	0
R155	11.2	36	Male	1	18+ years	1	Cycling	> 4 m.w.	0	CEEP de Curitiba	0	Bike	Activity Commuting	0	1	0	2.286	1.857	0	1.714	1.571	0	2.143	2	0
R16	10.4	60	Male	1	16 years - 17 years	1	Cycling	> 4 m.w.	0	CEEP de Curitiba	0	Bus	Motorized Collective	0	0	1	1	1.857	0	1	0.857	0	0.714	1	1
R162	4.3	34	Male	1	16 years - 17 years	1	Random Exercises	> 4 m.w.	0	CEEP de Curitiba	0	Bus	Motorized Collective	0	0	1	0.571	1.857	1	0.857	1	1	0.714	0.857	1
R163	12.2	41	Male	1	16 years - 17 years	1	Cycling	> 4 m.w.	0	CEEP de Curitiba	0	Bike	Activity Commuting	0	1	0	0.714	1.857	0	0.857	0.571	0	0.571	0.571	0
R168	7.9	53	Male	1	18+ years	0	No	> 4 m.w.	0	CEEP de Curitiba	0	Bus	Motorized Collective	0	0	1	0.857	1.857	1	1	1.143	1	0.857	0.857	0
R172	4.8	51	Female	0	16 years - 17 years	1	Others	> 4 m.w.	0	CEEP de Curitiba	0	Bus	Motorized Collective	0	0	1	2.857	1.857	0	2.571	2.429	0	2.714	2.143	0
R174	1.3	15	Male	1	18+ years	1	Others	> 4 m.w.	0	CEEP de Curitiba	0	By foot	Activity Commuting	0	1	0	1.143	1.857	0	1.714	1.429	0	2.143	2	0
R18	2.7	20	Female	0	16 years - 17 years	0	No	> 4 m.w.	0	CEEP de Curitiba	0	Car	Individual Motorized	1	0	0	1.857	1.857	0	2.286	1.429	0	2.143	1.143	0
R189	8.1	43	Male	1	16 years - 17 years	0	No	> 4 m.w.	0	Colegio Estadual Professor Loureiro Fernandes	1	Bus	Motorized Collective	0	0	1	2.143	1.857	0	2.571	2	0	2	1.571	0
R199	15.7	25	Male	1	18+ years	1	Running	> 4 m.w.	0	Colegio Estadual Professor Loureiro Fernandes	1	Car	Individual Motorized	1	0	0	2.429	1.857	0	2.571	2.286	0	2.429	2.286	0
R205	12.0	54	Female	0	18+ years	0	No	> 4 m.w.	0	Colegio Estadual Professor Loureiro Fernandes	1	Bus	Motorized Collective	0	0	1	2	1.857	0	2.143	1.857	0	2.571	2	0
R217	13.7	23	Female	0	14 years - 15 years	0	No	> 4 m.w.	0	Colegio Estadual Professor Loureiro Fernandes	1	Car	Individual Motorized	1	0	0	1.286	1.857	1	1.429	1.429	0	1	1	0
R219	21.6	77	Male	1	16 years - 17 years	1	Cycling	> 4 m.w.	0	Colegio Estadual Professor Loureiro Fernandes	1	Bus	Motorized Collective	0	0	1	1.286	1.857	0	1.714	1.286	0	1.143	1.286	1
R223	8.5	45	Female	0	16 years - 17 years	0	No	> 4 m.w.	0	Colegio Estadual Professor Loureiro Fernandes	1	Bus	Motorized Collective	0	0	1	0.286	1.857	0	0.571	0.571	0	1	0.857	0
R229	17.7	26	Male	1	16 years - 17 years	0	No	> 4 m.w.	0	Colegio Estadual Professor Loureiro Fernandes	1	Car	Individual Motorized	1	0	0	1	1.857	0	2	1.714	0	1.143	1.143	0
R231	18.9	45	Female	0	18+ years	1	Cycling	> 4 m.w.	0	Colegio Estadual Professor Loureiro Fernandes	1	Bus	Motorized Collective	0	0	1	1.429	1.857	0	1.143	0.857	0	1	1	0
R232	19.9	42	Male	1	16 years - 17 years	1	Futebol	> 4 m.w.	0	Colegio Estadual Professor Loureiro Fernandes	1	Bus	Motorized Collective	0	0	1	0.143	1.857	1	1	1	0	0.429	0.429	0
R24	12.9	80	Female	0	16 years - 17 years	1	Running	> 4 m.w.	0	CEEP de Curitiba	0	Bus	Motorized Collective	0	0	1	1.429	1.857	0	1.571	1.429	0	1.571	1.143	0
R28	7.8	58	Male	1	18+ years	1	Gym	> 4 m.w.	0	CEEP de Curitiba	0	Bus	Motorized Collective	0	0	1	0.571	1.857	1	1.143	0.857	0	0.571	0.429	0
R29	3.9	15	Male	1	16 years - 17 years	1	Gym	> 4 m.w.	0	CEEP de Curitiba	0	Bike	Activity Commuting	0	1	0	1.143	1.857	0	1.429	1.286	0	1.429	1.429	0
R37	4.5	31	Female	0	18+ years	1	Walk	> 4 m.w.	0	CEEP de Curitiba	0	Bus	Motorized Collective	0	0	1	2.143	1.857	0	2.571	2.571	0	2.429	2.286	0
R38	1.1	4	Female	0	18+ years	1	Gym	> 4 m.w.	0	CEEP de Curitiba	0	Car	Individual Motorized	1	0	0	1.143	1.857	0	1.143	0.857	0	1.286	0.857	0
R54	7.6	94	Female	0	18+ years	1	Dance	> 4 m.w.	0	CEEP de Curitiba	0	By foot	Activity Commuting	0	1	0	1.571	1.857	0	1.143	1.143	0	1.143	1.143	0
R56	7.6	50	Female	0	18+ years	0	No	> 4 m.w.	0	CEEP de Curitiba	0	Bus	Motorized Collective	0	0	1	2.857	1.857	0	2.571	2.571	0	2.286	2.286	0
R62	7.8	16	Female	0	18+ years	1	Volleyball	> 4 m.w.	0	CEEP de Curitiba	0	Car	Individual Motorized	1	0	0	1.857	1.857	0	1.857	1.857	0	1.429	1.429	0
R64	5.2	32	Female	0	18+ years	1	Walk	> 4 m.w.	0	CEEP de Curitiba	0	Bus	Motorized Collective	0	0	1	1.571	1.857	0	1.714	1.571	0	1.571	1.571	0
R72	12.9	24	Male	1	16 years - 17 years	1	Random Exercises	> 4 m.w.	0	Colegio Estadual Professor Loureiro Fernandes	1	Car	Individual Motorized	1	0	0	1.286	1.857	0	0	0	0	0	0	0
R73	1.0	6	Female	0	16 years - 17 years	1	Gym	> 4 m.w.	0	CEEP de Curitiba	0	Bike	Activity Commuting	0	1	0	0.714	1.857	1	1.286	1	0	0.714	1.143	1
R75	8.1	44	Male	1	16 years - 17 years	1	Gym	> 4 m.w.	0	CEEP de Curitiba	0	Bus	Motorized Collective	0	0	1	1.143	1.857	0	2	1.857	0	1.571	1.286	0
R8	5.3	12	Female	0	14 years - 15 years	1	Others	> 4 m.w.	0	CEEP de Curitiba	0	Bus	Motorized Collective	0	0	1	0.429	1.857	0	0.286	0.429	1	0.286	0.429	1
R80	2.5	40	Male	1	18+ years	1	Random Exercises	> 4 m.w.	0	CEEP de Curitiba	0	By foot	Activity Commuting	0	1	0	1.429	1.857	0	2.714	2.286	0	1.857	2	1
R82	8.8	17	Female	0	14 years - 15 years	0	No	> 4 m.w.	0	CEEP de Curitiba	0	Car	Individual Motorized	1	0	0	1.143	1.857	0	1	1	0	1.286	1.429	1
R83	7.5	35	Male	1	16 years - 17 years	0	No	> 4 m.w.	0	CEEP de Curitiba	0	Bus	Motorized Collective	0	0	1	1.286	1.857	0	1.429	1	0	1.571	1.571	0
R84	10.4	45	Female	0	14 years - 15 years	1	Dance	> 4 m.w.	0	CEEP de Curitiba	0	Car	Individual Motorized	1	0	0	1.714	1.857	0	1.571	1.571	0	1.429	1.429	0
R89	9.9	45	Male	1	16 years - 17 years	1	Random Exercises	> 4 m.w.	0	CEEP de Curitiba	0	Bus	Motorized Collective	0	0	1	0.286	1.857	1	0.286	0.286	0	0	0.286	1
R95	14.6	22	Female	0	14 years - 15 years	1	Dance	> 4 m.w.	0	CEEP de Curitiba	0	Car	Individual Motorized	1	0	0	2	1.857	0	1.714	1.571	0	1.714	1.571	0
R130	7.8	13	Female	0	14 years - 15 years	1	Martial Arts	up to 4 m.w.	1	CEEP de Curitiba	0	Car	Individual Motorized	1	0	0	0.286	1.857	0	0.571	0.571	0	0.571	0.571	0
R143	8.1	50	Female	0	16 years - 17 years	0	No	up to 4 m.w.	1	CEEP de Curitiba	0	Bus	Motorized Collective	0	0	1	1.429	1.857	0	1.571	1.429	0	1.857	1.857	0
R159	3.9	30	Male	1	14 years - 15 years	1	Others	up to 4 m.w.	1	CEEP de Curitiba	0	Bike	Activity Commuting	0	1	0	1	1.857	0	1	1	0	0.857	0.857	0
R202	14.1	79	Female	0	16 years - 17 years	0	No	up to 4 m.w.	1	Colegio Estadual Professor Loureiro Fernandes	1	Bus	Motorized Collective	0	0	1	2	1.857	0	1.429	1.143	0	1.571	1.714	1
R228	21.7	96	Female	0	16 years - 17 years	0	No	up to 4 m.w.	1	Colegio Estadual Professor Loureiro Fernandes	1	Bus	Motorized Collective	0	0	1	1.286	1.857	0	1.857	1.714	0	1.857	1.429	0
R234	17.6	74	Female	0	16 years - 17 years	0	No	up to 4 m.w.	1	Colegio Estadual Professor Loureiro Fernandes	1	Bus	Motorized Collective	0	0	1	2.429	1.857	0	1.857	1.571	0	2.571	2	0
R60	4.5	35	Female	0	16 years - 17 years	1	Futebol	up to 4 m.w.	1	CEEP de Curitiba	0	Bus	Motorized Collective	0	0	1	2	1.857	1	2.286	2.429	1	2.429	2.429	0
R85	8.5	44	Female	0	16 years - 17 years	0	No	up to 4 m.w.	1	CEEP de Curitiba	0	Bus	Motorized Collective	0	0	1	0	1.857	1	0.571	1.143	1	0	1.286	1
R1	2.7	25	Female	0	16 years - 17 years	1	Walk	up to 4 m.w.	1	CEEP de Curitiba	0	Bus	Motorized Collective	0	0	1	2.857	1.857	0	2.857	2.714	0	2.714	2.857	1
R101	3.4	38	Female	0	16 years - 17 years	1	Yoga	up to 4 m.w.	1	CEEP de Curitiba	0	Bus	Motorized Collective	0	0	1	1.857	1.857	0	1.714	1.714	0	1.286	1.286	0
R103	2.9	25	Female	0	16 years - 17 years	0	No	up to 4 m.w.	1	CEEP de Curitiba	0	Bus	Motorized Collective	0	0	1	2.571	1.857	0	2	1.857	0	2.429	2.286	0
R107	1.0	20	Female	0	16 years - 17 years	1	Gym	up to 4 m.w.	1	CEEP de Curitiba	0	By foot	Activity Commuting	0	1	0	2.857	1.857	0	2.429	1.429	0	2.143	1	0
R11	1.4	10	Female	0	16 years - 17 years	0	No	up to 4 m.w.	1	CEEP de Curitiba	0	Bus	Motorized Collective	0	0	1	2.143	1.857	0	2.143	2.143	0	2.857	2.714	0
R110	4.4	55	Male	1	16 years - 17 years	1	Dance	up to 4 m.w.	1	CEEP de Curitiba	0	By foot	Activity Commuting	0	1	0	1.857	1.857	0	1.571	1.429	0	2.286	2.143	0
R111	0.35	12	Female	0	14 years - 15 years	1	Martial Arts	up to 4 m.w.	1	CEEP de Curitiba	0	By foot	Activity Commuting	0	1	0	0.429	1.857	1	0.429	0.286	0	0.571	0.571	0
R117	20.3	78	Female	0	18+ years	1	Futebol	up to 4 m.w.	1	Colegio Estadual Professor Loureiro Fernandes	1	School Van	Motorized Collective	0	0	1	1	1.857	0	1	0.857	0	1	1	0
R119	4.9	34	Female	0	18+ years	1	Dance	up to 4 m.w.	1	Colegio Estadual Professor Loureiro Fernandes	1	Bus	Motorized Collective	0	0	1	1.571	1.857	0	1.857	1.857	0	1.714	0.857	0
R124	8.2	44	Male	1	14 years - 15 years	1	Gym	up to 4 m.w.	1	CEEP de Curitiba	0	Bus	Motorized Collective	0	0	1	1.857	1.857	0	2.143	1.857	0	2.143	2.143	0
R129	14.6	45	Female	0	16 years - 17 years	1	Dance	up to 4 m.w.	1	CEEP de Curitiba	0	Bus	Motorized Collective	0	0	1	0.714	1.857	0	1.571	1.571	0	1.429	1.429	0
R132	3.8	15	Male	1	16 years - 17 years	1	Random Exercises	up to 4 m.w.	1	CEEP de Curitiba	0	Bike	Activity Commuting	0	1	0	1	1.857	0	1	0.857	0	1	0.857	0
R135	3.5	25	Female	0	14 years - 15 years	0	No	up to 4 m.w.	1	CEEP de Curitiba	0	Bus	Motorized Collective	0	0	1	1.143	1.857	0	1.429	1.143	0	1.857	1.714	0
R14	8.6	46	Female	0	16 years - 17 years	1	Random Exercises	up to 4 m.w.	1	CEEP de Curitiba	0	Bus	Motorized Collective	0	0	1	1.143	1.857	0	1.429	1.571	1	0.714	0.571	0
R147	2.5	25	Female	0	14 years - 15 years	1	Walk	up to 4 m.w.	1	CEEP de Curitiba	0	Bus	Motorized Collective	0	0	1	1	1.857	0	1.429	1.286	0	1.714	1.571	0
R157	9.8	45	Male	1	16 years - 17 years	0	No	up to 4 m.w.	1	CEEP de Curitiba	0	Bus	Motorized Collective	0	0	1	2.429	1.857	0	2.571	2.429	0	2.143	2.143	0
R161	4.4	28	Female	0	18+ years	0	No	up to 4 m.w.	1	CEEP de Curitiba	0	Bus	Motorized Collective	0	0	1	2.857	1.857	0	2.714	2.286	0	3	2.714	0
R164	7.6	90	Female	0	16 years - 17 years	1	Dance	up to 4 m.w.	1	CEEP de Curitiba	0	By foot	Activity Commuting	0	1	0	1.571	1.857	0	2.143	2	0	2.286	2.143	0
R165	3.8	37	Male	1	18+ years	0	No	up to 4 m.w.	1	CEEP de Curitiba	0	Bus	Motorized Collective	0	0	1	1	1.857	0	1.286	1	0	0.857	0.714	0
R166	4.8	18	Male	1	18+ years	1	Gym	up to 4 m.w.	1	CEEP de Curitiba	0	Bike	Activity Commuting	0	1	0	0.286	1.857	1	0.143	0.429	1	0.143	0.286	1
R167	8.3	57	Male	1	16 years - 17 years	0	No	up to 4 m.w.	1	CEEP de Curitiba	0	School Van	Motorized Collective	0	0	1	1.286	1.857	0	1.143	1.143	0	1.571	1.429	0
R171	2.9	15	Male	1	16 years - 17 years	1	Walk	up to 4 m.w.	1	CEEP de Curitiba	0	Car	Individual Motorized	1	0	0	1.857	1.857	0	1.857	1.571	0	1.714	1.571	0
R175	1.5	24	Female	0	16 years - 17 years	1	Volleyball	up to 4 m.w.	1	CEEP de Curitiba	0	By foot	Activity Commuting	0	1	0	2.286	1.857	0	2.429	1.714	0	2.571	1.286	0
R177	8.5	90	Female	0	16 years - 17 years	1	Dance	up to 4 m.w.	1	CEEP de Curitiba	0	By foot	Activity Commuting	0	1	0	2.571	1.857	0	2.429	2	0	2.714	2.286	0
R179	0.35	5	Male	1	16 years - 17 years	1	Futebol	up to 4 m.w.	1	CEEP de Curitiba	0	By foot	Activity Commuting	0	1	0	1.143	1.857	0	1	0.714	0	1	0.857	0
R180	20.8	83	Female	0	14 years - 15 years	0	No	up to 4 m.w.	1	Colegio Estadual Professor Loureiro Fernandes	1	Bus	Motorized Collective	0	0	1	1.571	1.857	0	2.143	1.857	0	2	1.714	0
R182	15.0	65	Female	0	18+ years	1	Gym	up to 4 m.w.	1	Colegio Estadual Professor Loureiro Fernandes	1	Bus	Motorized Collective	0	0	1	1.714	1.857	0	2.143	2.143	0	2.143	2	0
R185	21.2	39	Male	1	16 years - 17 years	1	Dance	up to 4 m.w.	1	Colegio Estadual Professor Loureiro Fernandes	1	Car	Individual Motorized	1	0	0	2.143	1.857	0	1.429	1.286	0	1.429	1.429	0
R186	18.2	89	Male	1	18+ years	1	Gym	up to 4 m.w.	1	Colegio Estadual Professor Loureiro Fernandes	1	Bus	Motorized Collective	0	0	1	2.571	1.857	0	2.714	2.714	0	2.857	2.714	0
R192	19.4	79	Female	0	16 years - 17 years	1	Running	up to 4 m.w.	1	Colegio Estadual Professor Loureiro Fernandes	1	Bus	Motorized Collective	0	0	1	2.857	1.857	0	2.286	2.143	0	2.571	2.571	0
R198	19.9	84	Female	0	16 years - 17 years	0	No	up to 4 m.w.	1	Colegio Estadual Professor Loureiro Fernandes	1	Bus	Motorized Collective	0	0	1	0.857	1.857	0	1	0.714	0	0.714	0.571	0
R20	8.3	57	Female	0	14 years - 15 years	0	No	up to 4 m.w.	1	CEEP de Curitiba	0	Bus	Motorized Collective	0	0	1	2.857	1.857	0	2.571	2.429	0	2.714	2.429	0
R206	17.0	23	Female	0	18+ years	1	Dance	up to 4 m.w.	1	Colegio Estadual Professor Loureiro Fernandes	1	Car	Individual Motorized	1	0	0	2.429	1.857	0	2.571	2	0	1.857	1.571	0
R210	31.1	34	Female	0	16 years - 17 years	0	No	up to 4 m.w.	1	Colegio Estadual Professor Loureiro Fernandes	1	Car	Individual Motorized	1	0	0	0.286	1.857	1	0.571	0.571	0	0.571	0.571	0
R215	15.1	77	Female	0	18+ years	0	No	up to 4 m.w.	1	Colegio Estadual Professor Loureiro Fernandes	1	Bus	Motorized Collective	0	0	1	2.429	1.857	0	2.143	1.714	0	2.429	2.286	0
R216	14.3	72	Female	0	14 years - 15 years	0	No	up to 4 m.w.	1	Colegio Estadual Professor Loureiro Fernandes	1	Bus	Motorized Collective	0	0	1	2.143	1.857	0	2.429	2	0	2.286	2	0
R22	7.6	16	Female	0	14 years - 15 years	1	Random Exercises	up to 4 m.w.	1	CEEP de Curitiba	0	Car	Individual Motorized	1	0	0	1.143	1.857	0	1.571	1.286	0	2	1.571	0
R222	14.1	49	Female	0	16 years - 17 years	0	No	up to 4 m.w.	1	Colegio Estadual Professor Loureiro Fernandes	1	Bus	Motorized Collective	0	0	1	0.571	1.857	1	0.143	1.143	1	0.571	1.286	1
R224	19.0	60	Male	1	14 years - 15 years	1	Futebol	up to 4 m.w.	1	Colegio Estadual Professor Loureiro Fernandes	1	School Van	Motorized Collective	0	0	1	0.143	1.857	1	0.143	0.429	1	0.143	0.143	0
R225	19.9	33	Female	0	14 years - 15 years	1	Dance	up to 4 m.w.	1	Colegio Estadual Professor Loureiro Fernandes	1	Car	Individual Motorized	1	0	0	2.143	1.857	0	2.286	2.286	0	2.429	2.286	0
R230	15.4	83	Female	0	18+ years	1	Dance	up to 4 m.w.	1	Colegio Estadual Professor Loureiro Fernandes	1	Bus	Motorized Collective	0	0	1	2.143	1.857	0	2.143	2.143	0	2.286	2.286	0
R235	22.9	25	Female	0	18+ years	0	No	up to 4 m.w.	1	Colegio Estadual Professor Loureiro Fernandes	1	Moto	Individual Motorized	1	0	0	1.857	1.857	0	1.857	1.857	0	2.286	2.286	0
R236	13.5	78	Male	1	16 years - 17 years	1	Cycling	up to 4 m.w.	1	Colegio Estadual Professor Loureiro Fernandes	1	Bus	Motorized Collective	0	0	1	0.857	1.857	1	1.143	0.857	0	0.857	0.571	0
R237	3.4	23	Female	0	14 years - 15 years	1	Martial Arts	up to 4 m.w.	1	CEEP de Curitiba	0	Bus	Motorized Collective	0	0	1	0.714	1.857	0	0.857	0.857	0	1.143	1	0
R27	14.6	45	Male	1	16 years - 17 years	0	No	up to 4 m.w.	1	CEEP de Curitiba	0	Bus	Motorized Collective	0	0	1	0.857	1.857	0	1.429	1.429	0	1.714	1.714	0
R31	8.7	56	Female	0	18+ years	0	No	up to 4 m.w.	1	CEEP de Curitiba	0	Bus	Motorized Collective	0	0	1	2.571	1.857	0	2.714	2.571	0	2.429	2.429	0
R33	3.4	30	Female	0	18+ years	0	No	up to 4 m.w.	1	CEEP de Curitiba	0	Bus	Motorized Collective	0	0	1	2.143	1.857	0	2	2	0	2.143	2	0
R36	8.0	52	Female	0	18+ years	1	Gym	up to 4 m.w.	1	CEEP de Curitiba	0	Bus	Motorized Collective	0	0	1	2.143	1.857	0	2.571	2.571	0	2.143	2	0
R4	1.3	12	Female	0	16 years - 17 years	1	Others	up to 4 m.w.	1	CEEP de Curitiba	0	Bus	Motorized Collective	0	0	1	1	1.857	1	1	1	0	0.857	0.857	0
R41	8.1	51	Female	0	18+ years	1	Walk	up to 4 m.w.	1	CEEP de Curitiba	0	Bus	Motorized Collective	0	0	1	0.429	1.857	1	0.286	0.143	0	0.571	0.857	1
R45	1.5	24	Female	0	16 years - 17 years	1	Running	up to 4 m.w.	1	CEEP de Curitiba	0	By foot	Activity Commuting	0	1	0	2.286	1.857	0	2.286	2.143	0	2.714	2.571	0
R46	2.9	26	Female	0	18+ years	1	Random Exercises	up to 4 m.w.	1	CEEP de Curitiba	0	Bus	Motorized Collective	0	0	1	0.857	1.857	0	0.857	0.571	0	0.714	0.571	0
R48	8.8	59	Female	0	16 years - 17 years	1	Cycling	up to 4 m.w.	1	CEEP de Curitiba	0	Bus	Motorized Collective	0	0	1	1.571	1.857	0	1.571	1.286	0	1.714	1.714	0
R49	7.5	37	Male	1	14 years - 15 years	1	Others	up to 4 m.w.	1	CEEP de Curitiba	0	Bus	Motorized Collective	0	0	1	0.286	1.857	1	1.286	0.857	0	0.429	0.571	1
R51	4.7	59	Female	0	16 years - 17 years	1	Yoga	up to 4 m.w.	1	CEEP de Curitiba	0	Bus	Motorized Collective	0	0	1	1.714	1.857	0	1.286	1.143	0	1	0.857	0
R55	12.5	45	Female	0	18+ years	1	Walk	up to 4 m.w.	1	CEEP de Curitiba	0	Bus	Motorized Collective	0	0	1	2.286	1.857	0	2.286	2	0	2.714	2.286	0
R63	4.0	27	Female	0	18+ years	1	Random Exercises	up to 4 m.w.	1	CEEP de Curitiba	0	Bus	Motorized Collective	0	0	1	2.571	1.857	0	2.857	2.571	0	2.429	2.286	0
R69	3.2	35	Male	1	16 years - 17 years	0	No	up to 4 m.w.	1	CEEP de Curitiba	0	By foot	Activity Commuting	0	1	0	1	1.857	0	1.714	1.714	0	0.857	0.857	0
R74	4.6	9	Female	0	14 years - 15 years	0	No	up to 4 m.w.	1	CEEP de Curitiba	0	Car	Individual Motorized	1	0	0	2.857	1.857	0	2.571	2.429	0	2.857	2.429	0
R78	7.9	45	Female	0	14 years - 15 years	0	No	up to 4 m.w.	1	CEEP de Curitiba	0	Bus	Motorized Collective	0	0	1	1.429	1.857	0	1.571	1.429	0	1.857	1.571	0
R93	4.4	23	Male	1	16 years - 17 years	0	No	up to 4 m.w.	1	CEEP de Curitiba	0	Bus	Motorized Collective	0	0	1	2.143	1.857	0	1.857	1.571	0	2.286	2.286	0
R97	3.7	47	Female	0	16 years - 17 years	1	Random Exercises	up to 4 m.w.	1	CEEP de Curitiba	0	By foot	Activity Commuting	0	1	0	1.714	1.857	0	1	0.857	0	1.286	1.286	0
R100	7.8	50	Male	1	16 years - 17 years	1	Martial Arts	up to 4 m.w.	1	CEEP de Curitiba	0	Bus	Motorized Collective	0	0	1	0.143	1.857	0	0.571	0.429	0	0.429	0.286	0
R105	4.8	52	Female	0	16 years - 17 years	0	No	up to 4 m.w.	1	CEEP de Curitiba	0	Bus	Motorized Collective	0	0	1	0.857	1.857	0	1.286	1.286	0	1.286	1	0
R106	1.4	4	Male	1	16 years - 17 years	1	Cycling	up to 4 m.w.	1	CEEP de Curitiba	0	Car	Individual Motorized	1	0	0	2.143	1.857	0	2	2.143	1	2.571	2.429	0
R109	8.1	15	Female	0	16 years - 17 years	1	Walk	up to 4 m.w.	1	CEEP de Curitiba	0	Car	Individual Motorized	1	0	0	2.571	1.857	0	2.429	2.286	0	2.143	2.143	0
R113	1.6	20	Female	0	16 years - 17 years	1	Dance	up to 4 m.w.	1	CEEP de Curitiba	0	By foot	Activity Commuting	0	1	0	2.429	1.857	0	2.429	2.429	0	2.714	2.571	0
R116	9.8	45	Female	0	14 years - 15 years	1	Dance	up to 4 m.w.	1	CEEP de Curitiba	0	Bus	Motorized Collective	0	0	1	0.143	1.857	0	0.571	0.571	0	0.571	0.571	0
R118	10.4	45	Female	0	18+ years	0	No	up to 4 m.w.	1	CEEP de Curitiba	0	Bus	Motorized Collective	0	0	1	2.714	1.857	0	2.857	2.714	0	2.571	2.429	0
R121	9.1	56	Male	1	18+ years	0	No	up to 4 m.w.	1	CEEP de Curitiba	0	Bus	Motorized Collective	0	0	1	1.286	1.857	0	1.143	1.143	0	0.714	0.857	1
R122	7.9	51	Female	0	16 years - 17 years	0	No	up to 4 m.w.	1	CEEP de Curitiba	0	Bus	Motorized Collective	0	0	1	2.429	1.857	0	2.429	2.286	0	2.286	2	0
R123	9.8	18	Female	0	16 years - 17 years	1	Others	up to 4 m.w.	1	CEEP de Curitiba	0	Car	Individual Motorized	1	0	0	0.143	1.857	1	0.429	0.571	1	0.286	0.286	0
R127	4.4	35	Male	1	18+ years	0	No	up to 4 m.w.	1	CEEP de Curitiba	0	Bus	Motorized Collective	0	0	1	0.857	1.857	0	0.857	0.714	0	0.714	0.571	0
R128	5.3	39	Female	0	18+ years	1	Random Exercises	up to 4 m.w.	1	CEEP de Curitiba	0	Bus	Motorized Collective	0	0	1	2.857	1.857	0	2.571	2.286	0	2.714	2.429	0
R13	10.0	69	Female	0	16 years - 17 years	1	Random Exercises	up to 4 m.w.	1	CEEP de Curitiba	0	Bus	Motorized Collective	0	0	1	1.286	1.857	0	1.286	1.143	0	1.714	1.857	1
R133	10.0	33	Male	1	16 years - 17 years	1	Gym	up to 4 m.w.	1	CEEP de Curitiba	0	Bike	Activity Commuting	0	1	0	0.571	1.857	1	0.429	0.429	0	0.571	0.429	0
R134	7.8	48	Female	0	16 years - 17 years	1	Martial Arts	up to 4 m.w.	1	CEEP de Curitiba	0	Bus	Motorized Collective	0	0	1	1.857	1.857	0	2	1.714	0	1.857	1.571	0
R137	2.7	5	Female	0	16 years - 17 years	1	Dance	up to 4 m.w.	1	CEEP de Curitiba	0	Car	Individual Motorized	1	0	0	1.857	1.857	0	1	1	0	1.286	1.143	0
R140	1.4	15	Female	0	16 years - 17 years	1	Dance	up to 4 m.w.	1	CEEP de Curitiba	0	Bus	Motorized Collective	0	0	1	0.571	1.857	0	1.571	1.571	0	1.857	1.857	0
R142	3.7	17	Male	1	16 years - 17 years	1	Futebol	up to 4 m.w.	1	CEEP de Curitiba	0	Bike	Activity Commuting	0	1	0	0	1.857	0	0	0	0	0	0	0
R144	5.3	34	Female	0	16 years - 17 years	0	No	up to 4 m.w.	1	CEEP de Curitiba	0	Bus	Motorized Collective	0	0	1	1.857	1.857	0	1.857	1.714	0	2	1.714	0
R145	0.35	20	Female	0	16 years - 17 years	1	Gym	up to 4 m.w.	1	CEEP de Curitiba	0	By foot	Activity Commuting	0	1	0	0.143	1.857	0	0	0	0	0.286	0.143	0
R146	7.5	95	Male	1	16 years - 17 years	1	Gym	up to 4 m.w.	1	CEEP de Curitiba	0	By foot	Activity Commuting	0	1	0	1.143	1.857	0	1.286	1.286	0	0.857	0.857	0
R148	2.3	27	Female	0	18+ years	0	No	up to 4 m.w.	1	CEEP de Curitiba	0	By foot	Activity Commuting	0	1	0	1.143	1.857	0	1.143	0.857	0	1.143	1	0
R149	12.7	16	Male	1	14 years - 15 years	0	No	up to 4 m.w.	1	CEEP de Curitiba	0	Car	Individual Motorized	1	0	0	1.429	1.857	0	1.857	1.571	0	1.571	1.286	0
R150	8.8	106	Female	0	14 years - 15 years	1	Volleyball	up to 4 m.w.	1	CEEP de Curitiba	0	By foot	Activity Commuting	0	1	0	0.143	1.857	1	0.286	0.429	1	0.286	0.286	0
R152	10.4	45	Male	1	16 years - 17 years	1	Running	up to 4 m.w.	1	CEEP de Curitiba	0	Bus	Motorized Collective	0	0	1	0.714	1.857	0	0.714	0.286	0	0.571	0.571	0
R158	7.7	49	Male	1	18+ years	1	Walk	up to 4 m.w.	1	CEEP de Curitiba	0	Bus	Motorized Collective	0	0	1	1.429	1.857	0	1	1	0	0.857	0.857	0
R160	12.9	89	Male	1	14 years - 15 years	0	No	up to 4 m.w.	1	CEEP de Curitiba	0	Bus	Motorized Collective	0	0	1	1.429	1.857	0	1.143	1	0	1.714	1.286	0
R169	3.4	6	Male	1	18+ years	1	Gym	up to 4 m.w.	1	CEEP de Curitiba	0	Car	Individual Motorized	1	0	0	1.714	1.857	0	1.857	1.571	0	1.857	1.571	0
R17	8.1	50	Female	0	16 years - 17 years	1	Random Exercises	up to 4 m.w.	1	CEEP de Curitiba	0	Bus	Motorized Collective	0	0	1	0.571	1.857	1	1.286	1.286	0	1	1.714	1
R170	6.8	41	Male	1	18+ years	0	No	up to 4 m.w.	1	CEEP de Curitiba	0	Bus	Motorized Collective	0	0	1	2	1.857	0	1.286	1.143	0	1.714	1.571	0
R173	4.5	34	Female	0	18+ years	1	Gym	up to 4 m.w.	1	CEEP de Curitiba	0	Bus	Motorized Collective	0	0	1	0.429	1.857	0	1.286	1.143	0	0.571	0.429	0
R178	5.4	37	Male	1	16 years - 17 years	0	No	up to 4 m.w.	1	CEEP de Curitiba	0	Bus	Motorized Collective	0	0	1	1.143	1.857	0	1.429	1.571	1	1.571	1.286	0
R19	10.1	54	Male	1	16 years - 17 years	1	Gym	up to 4 m.w.	1	CEEP de Curitiba	0	Bus	Motorized Collective	0	0	1	0	1.857	0	0.714	0.571	0	0.143	0.286	1
R194	21.6	80	Female	0	14 years - 15 years	0	No	up to 4 m.w.	1	Colegio Estadual Professor Loureiro Fernandes	1	Bus	Motorized Collective	0	0	1	2.571	1.857	0	2.714	1.857	0	2.571	2.286	0
R195	17.7	32	Male	1	18+ years	1	Martial Arts	up to 4 m.w.	1	Colegio Estadual Professor Loureiro Fernandes	1	Car	Individual Motorized	1	0	0	0.429	1.857	0	0	0	0	0.429	0.286	0
R196	17.4	76	Male	1	18+ years	1	Random Exercises	up to 4 m.w.	1	Colegio Estadual Professor Loureiro Fernandes	1	Bus	Motorized Collective	0	0	1	0	1.857	1	0.429	0.286	0	0	0	0
R197	20.9	60	Male	1	16 years - 17 years	0	No	up to 4 m.w.	1	Colegio Estadual Professor Loureiro Fernandes	1	Bus	Motorized Collective	0	0	1	0	1.857	0	0	0	0	0	0	0
R2	10.0	57	Male	1	16 years - 17 years	1	Others	up to 4 m.w.	1	CEEP de Curitiba	0	Bus	Motorized Collective	0	0	1	0	1.857	1	0.429	0.714	1	0.143	0.143	0
R200	18.0	32	Female	0	16 years - 17 years	0	No	up to 4 m.w.	1	Colegio Estadual Professor Loureiro Fernandes	1	Bus	Motorized Collective	0	0	1	1.143	1.857	0	1.143	1	0	1.143	1.143	0
R201	19.6	71	Male	1	18+ years	0	No	up to 4 m.w.	1	Colegio Estadual Professor Loureiro Fernandes	1	Bike	Activity Commuting	0	1	0	1.571	1.857	0	1.857	1.714	0	1.571	1.429	0
R204	20.4	75	Male	1	16 years - 17 years	1	Others	up to 4 m.w.	1	Colegio Estadual Professor Loureiro Fernandes	1	Bus	Motorized Collective	0	0	1	0	1.857	1	0.143	0	0	0	0	0
R207	14.0	30	Male	1	18+ years	1	Gym	up to 4 m.w.	1	Colegio Estadual Professor Loureiro Fernandes	1	Car	Individual Motorized	1	0	0	2.571	1.857	0	2.571	2.571	0	3	2.714	0
R208	12.7	68	Male	1	16 years - 17 years	0	No	up to 4 m.w.	1	Colegio Estadual Professor Loureiro Fernandes	1	Bus	Motorized Collective	0	0	1	0.286	1.857	1	0.286	0.286	0	0.429	0.571	1
R212	11.9	71	Female	0	18+ years	1	Dance	up to 4 m.w.	1	Colegio Estadual Professor Loureiro Fernandes	1	Bus	Motorized Collective	0	0	1	1.714	1.857	0	1.857	1.714	0	1.714	1.714	0
R218	23.3	42	Female	0	14 years - 15 years	1	Random Exercises	up to 4 m.w.	1	Colegio Estadual Professor Loureiro Fernandes	1	Car	Individual Motorized	1	0	0	0.714	1.857	0	1.857	1.857	0	1.429	1.286	0
R220	17.0	89	Male	1	18+ years	1	Cycling	up to 4 m.w.	1	Colegio Estadual Professor Loureiro Fernandes	1	Bus	Motorized Collective	0	0	1	0.143	1.857	0	0	0.143	1	0	0.143	1
R226	21.5	42	Female	0	16 years - 17 years	1	Martial Arts	up to 4 m.w.	1	Colegio Estadual Professor Loureiro Fernandes	1	Car	Individual Motorized	1	0	0	1.286	1.857	0	2.143	2.143	0	2.143	1.714	0
R23	4.7	45	Female	0	16 years - 17 years	1	Running	up to 4 m.w.	1	CEEP de Curitiba	0	Bus	Motorized Collective	0	0	1	1.571	1.857	0	1.571	1.429	0	1.429	1.429	0
R26	4.2	41	Male	1	16 years - 17 years	1	Walk	up to 4 m.w.	1	CEEP de Curitiba	0	Bus	Motorized Collective	0	0	1	0.714	1.857	1	1.143	1	0	1.429	1.429	0
R3	4.5	11	Female	0	16 years - 17 years	0	No	up to 4 m.w.	1	CEEP de Curitiba	0	Car	Individual Motorized	1	0	0	1.286	1.857	0	1.286	1.286	0	2.286	1.571	0
R30	5.3	25	Male	1	16 years - 17 years	1	Gym	up to 4 m.w.	1	CEEP de Curitiba	0	Bus	Motorized Collective	0	0	1	3	1.857	0	2.571	2.429	0	2.286	2.143	0
R34	6.0	42	Female	0	18+ years	0	No	up to 4 m.w.	1	CEEP de Curitiba	0	Bus	Motorized Collective	0	0	1	1.143	1.857	0	2	1.714	0	1.714	1.714	0
R35	2.9	6	Female	0	16 years - 17 years	0	No	up to 4 m.w.	1	CEEP de Curitiba	0	Car	Individual Motorized	1	0	0	2	1.857	0	2.857	2.857	0	2.286	2.286	0
R39	2.5	10	Female	0	18+ years	0	No	up to 4 m.w.	1	CEEP de Curitiba	0	Bus	Motorized Collective	0	0	1	2.429	1.857	0	2.571	1.286	0	2.143	1.286	0
R43	0.35	17	Female	0	16 years - 17 years	0	No	up to 4 m.w.	1	CEEP de Curitiba	0	By foot	Activity Commuting	0	1	0	0.857	1.857	0	1.429	1.429	0	1.571	1.571	0
R44	9.0	33	Male	1	18+ years	1	Martial Arts	up to 4 m.w.	1	CEEP de Curitiba	0	Bike	Activity Commuting	0	1	0	0.714	1.857	1	1	0.714	0	0.429	0.571	1
R47	10.6	67	Female	0	18+ years	0	No	up to 4 m.w.	1	CEEP de Curitiba	0	Bus	Motorized Collective	0	0	1	1	1.857	0	2	1.571	0	1.286	1.286	0
R5	4.8	37	Male	1	16 years - 17 years	1	Futebol	up to 4 m.w.	1	CEEP de Curitiba	0	Bus	Motorized Collective	0	0	1	2	1.857	0	1.143	1.143	0	2.143	1.714	0
R53	11.5	58	Male	1	16 years - 17 years	0	No	up to 4 m.w.	1	CEEP de Curitiba	0	Bus	Motorized Collective	0	0	1	0.286	1.857	0	0.429	0.286	0	0.286	0.571	1
R57	4.7	35	Female	0	16 years - 17 years	1	Walk	up to 4 m.w.	1	CEEP de Curitiba	0	Bus	Motorized Collective	0	0	1	2	1.857	0	2.143	1.857	0	1.714	1.571	0
R58	12.9	78	Female	0	16 years - 17 years	0	No	up to 4 m.w.	1	CEEP de Curitiba	0	Bus	Motorized Collective	0	0	1	0.857	1.857	0	1	0.857	0	1.429	1.143	0
R59	4.4	9	Female	0	16 years - 17 years	1	Gym	up to 4 m.w.	1	CEEP de Curitiba	0	Car	Individual Motorized	1	0	0	0	1.857	0	0.143	0.143	0	0	0	0
R6	4.5	10	Female	0	16 years - 17 years	0	No	up to 4 m.w.	1	CEEP de Curitiba	0	Car	Individual Motorized	1	0	0	1.286	1.857	0	1.286	1	0	2.286	1.714	0
R61	14.6	45	Female	0	18+ years	1	Futebol	up to 4 m.w.	1	CEEP de Curitiba	0	Bus	Motorized Collective	0	0	1	1.571	1.857	0	1.857	1.714	0	1.714	1.714	0
R65	8.3	45	Female	0	16 years - 17 years	0	No	up to 4 m.w.	1	CEEP de Curitiba	0	Bus	Motorized Collective	0	0	1	2.714	1.857	0	2.857	2.714	0	3	2.714	0
R66	7.9	53	Female	0	18+ years	0	No	up to 4 m.w.	1	CEEP de Curitiba	0	Bus	Motorized Collective	0	0	1	2.429	1.857	0	1.571	1.571	0	2.143	2	0
R67	3.4	27	Female	0	18+ years	1	Gym	up to 4 m.w.	1	CEEP de Curitiba	0	Bus	Motorized Collective	0	0	1	2.857	1.857	0	2.571	2.286	0	2.857	2	0
R68	6.7	46	Female	0	16 years - 17 years	1	Gym	up to 4 m.w.	1	CEEP de Curitiba	0	Bus	Motorized Collective	0	0	1	0.429	1.857	1	0.857	1	1	0.286	0.286	0
R7	10.0	19	Female	0	16 years - 17 years	1	Martial Arts	up to 4 m.w.	1	CEEP de Curitiba	0	Car	Individual Motorized	1	0	0	1.857	1.857	0	1.571	1.429	0	2.286	1.571	0
R70	2.9	6	Female	0	16 years - 17 years	1	Others	up to 4 m.w.	1	CEEP de Curitiba	0	Car	Individual Motorized	1	0	0	0.143	1.857	1	0.143	0.143	0	0	0	0
R71	4.5	42	Female	0	16 years - 17 years	0	No	up to 4 m.w.	1	CEEP de Curitiba	0	Bus	Motorized Collective	0	0	1	2	1.857	0	2.429	2.143	0	2.571	2.286	0
R76	5.5	46	Female	0	16 years - 17 years	0	No	up to 4 m.w.	1	CEEP de Curitiba	0	Bus	Motorized Collective	0	0	1	1.429	1.857	0	1.143	0.857	0	1.286	1.286	0
R79	2.5	10	Female	0	16 years - 17 years	1	Gym	up to 4 m.w.	1	CEEP de Curitiba	0	Car	Individual Motorized	1	0	0	2.143	1.857	0	2.143	1.857	0	2	2	0
R81	10.0	63	Female	0	16 years - 17 years	1	Cycling	up to 4 m.w.	1	CEEP de Curitiba	0	Bus	Motorized Collective	0	0	1	1.857	1.857	0	1.857	1.714	0	2	1.714	0
R86	13.0	25	Female	0	16 years - 17 years	0	No	up to 4 m.w.	1	CEEP de Curitiba	0	Bus	Motorized Collective	0	0	1	0.286	1.857	1	0.429	1.429	1	0.286	1.143	1
R88	7.9	15	Female	0	16 years - 17 years	1	Dance	up to 4 m.w.	1	CEEP de Curitiba	0	Car	Individual Motorized	1	0	0	3	1.857	0	2.286	2.143	0	2.571	2.286	0
R9	0.35	12	Female	0	14 years - 15 years	0	No	up to 4 m.w.	1	CEEP de Curitiba	0	By foot	Activity Commuting	0	1	0	2.286	1.857	0	2.143	1.429	0	2.429	1.857	0
R90	7.6	55	Female	0	16 years - 17 years	1	Random Exercises	up to 4 m.w.	1	CEEP de Curitiba	0	Bus	Motorized Collective	0	0	1	1.429	1.857	0	1.143	1	0	0.857	0.857	0
R92	12.9	24	Male	1	14 years - 15 years	1	Random Exercises	up to 4 m.w.	1	CEEP de Curitiba	0	Car	Individual Motorized	1	0	0	0.429	1.857	0	0.714	0.571	0	0.571	0.429	0
R96	8.8	15	Female	0	16 years - 17 years	1	Martial Arts	up to 4 m.w.	1	CEEP de Curitiba	0	Car	Individual Motorized	1	0	0	2.143	1.857	0	2.143	2	0	2.571	2.571	0
R99	8.3	51	Female	0	16 years - 17 years	0	No	up to 4 m.w.	1	CEEP de Curitiba	0	Bus	Motorized Collective	0	0	1	1	1.857	0	1.143	1.143	0	1.571	1.286	0
R104	7.6	45	Female	0	14 years - 15 years	0	No	up to 4 m.w.	1	CEEP de Curitiba	0	Bus	Motorized Collective	0	0	1	0.857	1.857	0	1.286	1	0	1	0.714	0
R108	4.5	30	Female	0	18+ years	1	Cycling	up to 4 m.w.	1	CEEP de Curitiba	0	Bus	Motorized Collective	0	0	1	1.714	1.857	0	1.571	1.429	0	1.714	1.429	0
R15	7.0	25	Female	0	14 years - 15 years	1	Others	up to 4 m.w.	1	CEEP de Curitiba	0	School Van	Motorized Collective	0	0	1	1.286	1.857	0	1.429	1.571	1	1.286	1.143	0
R156	7.9	58	Male	1	18+ years	0	No	up to 4 m.w.	1	CEEP de Curitiba	0	Bus	Motorized Collective	0	0	1	1.571	1.857	0	2	1.857	0	1.714	1.857	1
R184	20.8	80	Female	0	18+ years	1	Futebol	up to 4 m.w.	1	Colegio Estadual Professor Loureiro Fernandes	1	Bus	Motorized Collective	0	0	1	1.714	1.857	0	1.857	1.714	0	1.143	1.143	0
R193	16.6	81	Female	0	16 years - 17 years	1	Gym	up to 4 m.w.	1	Colegio Estadual Professor Loureiro Fernandes	1	Bus	Motorized Collective	0	0	1	1.286	1.857	0	1	1	0	1.143	0.857	0
R203	15.5	67	Female	0	14 years - 15 years	1	Random Exercises	up to 4 m.w.	1	Colegio Estadual Professor Loureiro Fernandes	1	Bus	Motorized Collective	0	0	1	2.286	1.857	0	2.286	2.286	0	2.429	2.429	0
R21	9.8	60	Female	0	14 years - 15 years	1	Others	up to 4 m.w.	1	CEEP de Curitiba	0	Bus	Motorized Collective	0	0	1	1.429	1.857	0	1	1	0	1.143	1.143	0
R213	12.2	68	Female	0	16 years - 17 years	1	Random Exercises	up to 4 m.w.	1	Colegio Estadual Professor Loureiro Fernandes	1	Bus	Motorized Collective	0	0	1	1.714	1.857	0	1.857	1.857	0	1.286	1.286	0
R233	15.7	83	Female	0	16 years - 17 years	0	No	up to 4 m.w.	1	Colegio Estadual Professor Loureiro Fernandes	1	Bus	Motorized Collective	0	0	1	2.286	1.857	0	2	2	0	1.714	1.857	1
R77	0.35	5	Female	0	14 years - 15 years	0	No	up to 4 m.w.	1	CEEP de Curitiba	0	School Van	Motorized Collective	0	0	1	2.286	1.857	0	2.143	1.857	0	2.429	2.286	0
